# Supplementary material for: Mixture Effects of Metals, PCBs, Dioxins, and Furans on Liver Function
Source: Toxics. 2026 May 11;14(5):418. doi: 10.3390/toxics14050418 (PMC13211406; doi:10.3390/toxics14050418)
Supplement: Supplementary file 1 [file toxics-14-00418-s001.zip]

Archive with 1 entries (1 files):
- toxics-4283373-supplementary.pdf
